# Supplementary material for: Changes of bioactive components and antioxidant potential during fruit development of Prunus humilis Bunge
Source: PLoS One. 2021 May 19;16(5):e0251300. doi: 10.1371/journal.pone.0251300 (PMC8133403; doi:10.1371/journal.pone.0251300)
Supplement: S1 File — (XLS) [file pone.0251300.s001.xls]

## Sheet: Sheet1
	TFC	TPC	DPPH	FRAP	ABTS	CC	EC	LR	RT	Q7G	MC	QC	C3G
4-YF	58.5699	13.7743	27.773	54.4946	141.21	2.3042	0.1399	0.0403	0.0435	0.0333	0.0132	0.0798	0
4-SH	62.0982	14.7655	33.8899	57.8189	143.057	4.1571	0.3051	0.0312	0.0376	0.0361	0.0119	0.0684	0
4-ES	49.8144	13.9967	15.3955	46.8024	81.2615	3.6798	0.2792	0.0217	0.0332	0.0381	0	0	0
4-TS	30.9903	10.1908	11.6242	26.6243	53.9104	2.0794	0.1403	0.015	0.0252	0.0345	0	0	0
4-CS	23.6788	7.99587	8.49541	20.1584	34.1197	1.3787	0.0921	0.0139	0.0205	0.0293	0	0	0.1777
4-RS	11.65	4.35835	5.54877	9.88581	15.0907	0.5226	0.0746	0.0128	0.0192	0.0293	0	0	0.435
DS1-YF	76.8386	20.6935	28.7134	35.9535	117.944	2.4581	0.1853	0.0695	0.0352	0.0259	0	0	0
DS1-SH	78.7204	23.6798	30.8989	37.0886	125.287	2.494	0.2758	0.0711	0.0396	0.0262	0	0	0
DS1-ES	69.9388	18.8192	27.2291	32.0941	113.776	2.5411	0.2315	0.0621	0.0374	0.0274	0	0	0
DS1-TS	36.3494	10.572	11.2279	28.2822	43.0502	1.5455	0.1844	0.0414	0.0314	0.0281	0	0	0
DS1-CS	19.5703	6.57549	6.84345	14.8386	21.314	0.7042	0.0449	0.0234	0.0252	0.0253	0	0	0.1373
DS1-RS	7.89668	3.64991	3.93983	6.87905	9.83527	0.2143	0	0.0137	0.0184	0.0239	0	0	0.1832
0216-YF	71.311	16.1506	33.4009	49.0454	149.941	3.8375	0.2113	0.0736	0.0504	0.0293	0.0125	0.0516	0
0216-SH	81.8567	19.1051	47.7276	65.5427	180.096	6.137	0.3559	0.0873	0.0764	0.0385	0.0137	0.0508	0
0216-ES	72.9575	19.0034	41.2179	62.44	171.751	6.8084	0.56	0.0893	0.0662	0.0398	0.0125	0.0506	0
0216-TS	51.8007	14.5113	17.3303	46.6514	89.8635	3.9705	0.1835	0.0334	0.0431	0.0376	0.011	0	0
0216-CS	26.9562	8.71035	9.48786	20.7362	30.9196	1.5973	0.1082	0.0177	0.0236	0.0285	0	0	0
0216-RS	12.1306	4.99055	4.92927	9.79122	13.1275	0.3964	0.0296	0.0125	0.0191	0.0294	0	0	0
5-YF	56.4529	15.8837	21.555	52.9797	122.62	2.3345	0.1326	0.0404	0.039	0.0314	0.0155	0.0638	0
5-SH	52.5587	15.0069	19.5286	42.7081	114.491	4.2795	0.1496	0.0486	0.0521	0.0393	0.0108	0	0
5-ES	30.1866	10.5148	11.1564	31.4051	65.9813	2.0727	0.1581	0.022	0.0283	0.0303	0	0	0
5-TS	15.1586	5.52426	6.54285	12.763	20.0372	1.2502	0.0714	0.0183	0.0269	0.0335	0	0	0
5-CS	6.74298	2.7032	3.54545	5.92784	9.48711	0.4134	0.0193	0.0112	0.0174	0.0267	0	0	0
5-RS	6.49	2.24891	3.47084	5.40608	8.20087	0.2851	0	0	0.0207	0.0259	0	0	0
